# Supplementary material for: The Bacillus cereus Strain EC9 Primes the Plant Immune System for Superior Biocontrol of Fusarium oxysporum
Source: Plants (Basel). 2022 Mar 2;11(5):687. doi: 10.3390/plants11050687 (PMC8912794; doi:10.3390/plants11050687)
Supplement: Supplementary file 1 [file plants-11-00687-s001.zip]

Archive with 1 entries (1 files):
- plants-1620755-supplementary.pdf
